# Supplementary material for: Characteristics and impact of the most-cited palliative oncology studies from 1995 to 2016
Source: BMC Cancer. 2018 Dec 22;18:1281. doi: 10.1186/s12885-018-5150-7 (PMC6303876; doi:10.1186/s12885-018-5150-7)
Supplement: Supplementary file 1 — Table S1. Top 100 most-cited palliative oncology studies in 1995-2005. (XLSX 21 kb) [file 12885_2018_5150_MOESM1_ESM.xlsx]

## Sheet: Sheet1
Table S1. Top 100 most-cited palliative oncology studies in 1995-2005
Rank	Citations	Authors	Title	Year	Journal	PubMed ID
1	687	Wolfe J., Grier H.E., Klar N., Levin S.B., Ellenbogen J.M., Salem-Schatz S., Emanuel E.J., Weeks J.C.	Symptoms and suffering at the end of life in children with cancer	2000	New England Journal of Medicine	10655532
2	675	Bernabei, R; Gambassi, G; Lapane, K; Landi, F; Gatsonis, C; Dunlop, R; Lipsitz, L; Steel, K; Mor, V	Management of pain in elderly patients with cancer	1998	Journal of the American Medical Association	9634258
3	635	Christakis, NA; Lamont, EB	Extent and determinants of error in doctors' prognoses in terminally ill patients: prospective cohort study	2000	British Medical Journal	10678857
4	580	Breitbart W., Rosenfeld B., Pessin H., Kaim M., Funesti-Esch J., Galietta M., Nelson C.J., Brescia R.	Depression, hopelessness, and desire for hastened death in terminally ill patients with cancer	2000	Journal of the American Medical Association	11147988
5	528	Lunney, JR; Lynn, J; Foley, DJ; Lipson, S; Guralnik, JM	Patterns of functional decline at the end of life	2003	Journal of the American Medical Association	12746362
6	516	Earle C.C., Neville B.A., Landrum M.B., Ayanian J.Z., Block S.D., Weeks J.C.	Trends in the aggressiveness of cancer care near the end of life	2004	Journal of Clinical Oncology	14722041
7	370	Maltoni M., Caraceni A., Brunelli C., Broeckaert B., Christakis N., Eychmueller S., Glare P., Nabal M., Vigano A., Larkin P., De Conno F., Hanks G., Kaasa S.	Prognostic factors in advanced cancer patients: Evidence-based clinical recommendations - A study by the steering committee of the european association for palliative care	2005	Journal of Clinical Oncology	16135490
8	346	Vainio A., Auvinen A.	Prevalence of symptoms among patients with advanced cancer: An International Collaborative Study	1996	Journal of Pain and Symptom Management	8718910
9	341	de Stoutz N.D., Bruera E., Suarez-Almazor M.	Opioid rotation for toxicity reduction in terminal cancer patients	1995	Journal of Pain and Symptom Management	7673770
10	338	Murray S.A., Boyd K., Kendall M., Worth A., Benton T.F., Clausen H.	Dying of lung cancer or cardiac failure: Prospective qualitative interview study of patients and their carers in the community	2002	British Medical Journal	12399341
11	320	Lamont E.B., Christakis N.A.	Prognostic disclosure to patients with cancer near the end of life	2001	Annals of Internal Medicine	11412049
12	315	Earle C.C., Park E.R., Lai B., Weeks J.C., Ayanian J.Z., Block S.	Identifying potential indicators of the quality of end-of-life cancer care from administrative data	2003	Journal of Clinical Oncology	12637481
13	295	Chochinov H.M., Hack T., McClement S., Kristjanson L., Harlos M.	Dignity in the terminally ill: A developing empirical model	2002	Social Science and Medicine	11824919
14	284	Mitchell S.L., Kiely D.K., Hamel M.B.	Dying with Advanced Dementia in the Nursing Home	2004	Archives of Internal Medicine	14769629
15	277	Morita T., Tsunoda J., Inoue S., Chihara S.	The Palliative Prognostic Index: A scoring system for survival prediction of terminally ill cancer patients	1999	Supportive Care in Cancer	10335930
16	274	Wolfe J., Klar N., Grier H.E., Duncan J., Salem-Schatz S., Emanuel E.J., Weeks J.C.	Understanding of prognosis among parents of children who died of cancer: Impact on treatment goals and integration of palliative care	2000	Journal of the American Medical Association	11074776
17	268	Cohen S.R., Mount B.M., Tomas J.J.N., Mount L.F.	Existential well-being is an important determinant of quality of life: Evidence from the McGill Quality of Life Questionnaire	1996	Cancer	8630968
18	265	The A.-M., Hak T., Koeter G., Van der Wal G.	Collusion in doctor-patient communication about imminent death: An ethnographic study	2000	British Medical Journal	11099281
19	244	Adler, DG; Baron, TH	Endoscopic palliation of malignant gastric outlet obstruction using self-expanding metal stents: Experience in 36 patients	2002	American Journal of Gastroenterology	11808972
20	239	Addington-Hall J., McCarthy M.	Dying from cancer: Results of a national population-based investigation	1995	Palliative Medicine	8548091
21	237	Edmonds P., Karlsen S., Khan S., Addington-Hall J.	A comparison of the palliative care needs of patients dying from chronic respiratory diseases and lung cancer	2001	Palliative Medicine	12054146
22	234	Claessens M.T., Lynn J., Zhong Z., Desbiens N.A., Phillips R.S., Wu A.W., Harrell F.E., Jr., Conno A.F.R., Jr.	Dying with lung cancer or chronic obstructive pulmonary disease: Insights from support	2000	Journal of the American Geriatrics Society	10809468
23	233	Maltoni M., Nanni O., Pirovano M., Scarpi E., Indelli M., Martini C., Monti M., Arnoldi E., Piva L., Ravaioli A., Cruciani G., Labianca R., Amadori D.	Successful validation of the palliative prognostic score in terminally ill cancer patients	1999	Journal of Pain and Symptom Management	10203876
24	221	Silvestri, G; Pritchard, R; Welch, HG	Preferences for chemotherapy in patients with advanced non-small cell lung cancer: descriptive study based on scripted interviews	1998	British Medical Journal	9740561
25	217	Given B., Wyatt G., Given C., Sherwood P., Gift A., DeVoss D., Rahbar M.	Burden and depression among caregivers of patients with cancer at the end of life.	2004	Oncology Nursing Forum	15547633
26	206	Hilden J.M., Emanuel E.J., Fairclough D.L., Link M.P., Foley K.M., Clarridge B.C., Schnipper L.E., Mayer R.J.	Attitudes and practices among pediatric oncologists regarding end-of-life care: Results of the 1998 American Society of Clinical Oncology survey	2001	Journal of Clinical Oncology	11134214
27	196	Bruera E., Franco J.J., Maltoni M., Watanabe S., Suarez-Almazor M.	Changing pattern of agitated impaired mental status in patients with advanced cancer: Association with cognitive monitoring, hydration, and opioid rotation	1995	Journal of Pain and Symptom Management	7602179
28	193	Higginson I.J., Astin P., Dolan S.	Where do cancer patients die? Ten-year trends in the place of death of cancer patients in England	1998	Palliative Medicine	9924598
29	187	Payne S., Smith P., Dean S.	Identifying the concerns of informal carers in palliative care	1999	Palliative Medicine	10320874
29	187	Maltoni, M; Nanni, O; Pirovano, M; Scarpi, E; Indelli, M; Martini, C; Monti, M; Arnoldi, E; Piva, L; Ravaioli, A; Cruciani, G; Labianca, R; Amadori, D	Successful validation of the palliative prognostic score in terminally ill cancer patients	1999	Journal of Pain and Symptom Management	10203876
31	185	Zeppetella G., O'Doherty C.A., Collins S.	Prevalence and characteristics of breakthrough pain in cancer patients admitted to a hospice	2000	Journal of Pain and Symptom Management	10989246
32	183	McKinley E.D., Garrett J.M., Evans A.T., Danis M.	Differences in end-of-life decision making among black and white ambulatory cancer patients	1996	Journal of General Internal Medicine	9120650
33	182	Minagawa H., Uchitomi Y., Yamawaki S., Ishitani K.	Psychiatric morbidity in terminally ill cancer patients: A prospective study	1996	Cancer	8780554
34	180	Emanuel E.J., Young-Xu Y., Levinsky N.G., Gazelle G., Saynina O., Ash A.S.	Chemotherapy Use among Medicare Beneficiaries at the End of Life	2003	Annals of Internal Medicine	12693886
34	180	Weitzner M.A., McMillan S.C., Jacobsen P.B.	Family caregiver quality of life: Differences between curative and palliative cancer treatment settings	1999	Journal of Pain and Symptom Management	10388247
36	179	Mack J.W., Hilden J.M., Watterson J., Moore C., Turner B., Grier H.E., Weeks J.C., Wolfe J.	Parent and physician perspectives on quality of care at the end of life in children with cancer	2005	Journal of Clinical Oncology	16172457
37	178	Teno J.M., Weitzen S., Fennell M.L., Mor V.	Dying trajectory in the last year of life: Does cancer trajectory fit other diseases?	2001	Journal of Palliative Medicine	11798477
38	173	Caraceni, A; Martini, C; Zecca, E; Portenoy, RK	Breakthrough pain characteristics and syndromes in patients with cancer pain. An international survey	2004	Palliative Medicine	15198130
39	170	Maltoni M., Pirovano M., Scarpi E., Marinari M., Indelli M., Arnoldi E., Gallucci M., Frontini L., Piva L., Amadori D.	Prediction of survival of patients terminally III with cancer. Results of an Italian prospective multicentric study	1995	Cancer	7537625
40	168	Benzein E., Norberg A., Saveman B.-I.	The meaning of the lived experience of hope in patients with cancer in palliative home care	2001	Palliative Medicine	11301662
40	168	Menzin, J; Lang, K; Earle, CC; Kerney, D; Mallick, R	The outcomes and costs of acute myeloid leukemia among the elderly	2002	Archives of Internal Medicine	12123403
42	162	Jordhoy, MS; Fayers, P; Saltnes, T; Ahlner-Elmqvist, M; Jannert, M; Kaasa, S	A palliative-care intervention and death at home: a cluster randomised trial	2000	Lancet	11036893
43	160	Clayton J.M., Butow P.N., Arnold R.M., Tattersall M.H.N.	Fostering coping and nurturing hope when discussing the future with terminally ill cancer patients and their caregivers	2005	Cancer	15789360
44	154	Hinds P.S., Drew D., Oakes L.L., Fouladi M., Spunt S.L., Church C., Furman W.L.	End-of-life care preferences of pediatric patients with cancer	2005	Journal of Clinical Oncology	16172453
44	154	Haley W.E., LaMonde L.A., Han B., Burton A.M., Schonwetter R.	Predictors of depression and life satisfaction among spousal caregivers in hospice: Application of a stress process model	2003	Journal of Palliative Medicine	12854938
46	151	Morita T., Tsunoda J., Inoue S., Chihara S.	Effects of high dose opioids and sedatives on survival in terminally ill cancer patients	2001	Journal of Pain and Symptom Management	11312042
46	151	Ahronheim J.C., Sean Morrison R., Baskin S.A., Morris J., Meier D.E.	Treatment of the dying in the acute care hospital: Advanced dementia and metastatic cancer	1996	Archives of Internal Medicine	8862102
46	151	Ellershaw J.E., Sutcliffe J.M., Saunders C.M.	Dehydration and the dying patient	1995	Journal of Pain and Symptom Management	7629413
49	149	Addington-Hall J., McCarthy M.	Regional study of care for the dying: Methods and sample characteristics	1995	Palliative Medicine	7719516
50	148	Elsayem A., Swint K., Fisch M.J., Palmer J.L., Ready S., Walker P., Zhukovsky D., Knight P., Bruera E.	Palliative care inpatient service in a comprehensive cancer center: Clinical and financial outcomes	2004	Journal of Clinical Oncology	15143094
51	147	Thomas C., Morris S.M., Clark D.	Place of death: Preferences among cancer patients and their carers	2004	Social Science and Medicine	15081195
52	145	Soden K., Vincent K., Craske S., Lucas C., Asley S.	A randomized controlled trial of aromatherapy massage in a hospice setting	2004	Palliative Medicine	15046404
53	144	Haley W.E., LaMonde L.A., Han B., Narramore S., Schonwetter R.	Family caregiving in hospice: effects on psychological and health functioning among spousal caregivers of hospice patients with lung cancer or dementia.	2001	The Hospice journal	11876341
54	142	Cherlin E., Fried T., Prigerson H.G., Schulman-Green D., Johnson-Hurzeler R., Bradley E.H.	Communication between physicians and family caregivers about care at the end of life: When do discussions occur and what is said?	2005	Journal of Palliative Medicine	16351531
54	142	Phipps E., True G., Harris D., Chong U., Tester W., Chavin S.I., Braitman L.E.	Approaching the end of life: Attitudes, preferences, and behaviors of African-American and white patients and their family caregivers	2003	Journal of Clinical Oncology	12560448
56	139	McCarthy E.P., Phillips R.S., Zhong Z., Drews R.E., Lynn J.	Dying with cancer: Patients' function, symptoms, and care preferences as death approaches	2000	Journal of the American Geriatrics Society	10809464
57	138	Tang S.T.	When death is imminent: Where terminally ill patients with cancer prefer to die and why	2003	Cancer Nursing	12832958
58	136	Conill C., Verger E., Henríquez I., Saiz N., Espier M., Lugo F., Garrigos A.	Symptom prevalence in the last week of life	1997	Journal of Pain and Symptom Management	9409097
59	135	Earle C.C., Neville B.A., Landrum M.B., Souza J.M., Weeks J.C., Block S.D., Grunfeld E., Ayanian J.Z.	Evaluating claims-based indicators of the intensity of end-of-life cancer care	2005	International Journal for Quality in Health Care	15985505
60	133	Karlsen S., Addington-Hall J.	How do cancer patients who die at home differ from those who die elsewhere?	1998	Palliative Medicine	9743826
61	132	Hilliard R.E.	The Effects of Music Therapy on the Quality and Length of Life of People Diagnosed with Terminal Cancer	2003	Journal of Music Therapy	14505443
62	131	Mercadante S.	Pain treatment and outcomes for patients with advanced cancer who receive follow-up care at home	1999	Cancer	10223581
63	126	Viganò A., Dorgan M., Bruera E., Suarez-Almazor M.E.	The relative accuracy of the clinical estimation of the duration of life for patients with end of life cancer	1999	Cancer	10391577
64	125	Solomon M.Z., Sellers D.E., Heller K.S., Dokken D.L., Levetown M., Rushton C., Truog R.D., Fleischman A.R.	New and lingering controversies in pediatric end-of-life care	2005	Pediatrics	16199696
65	124	Morita T., Tei Y., Tsunoda J., Inoue S., Chihara S.	Underlying pathologies and their associations with clinical features in terminal delirium of cancer patients	2001	Journal of Pain and Symptom Management	11738162
66	122	Marinangeli F., Ciccozzi A., Leonardis M., Aloisio L., Mazzei A., Paladini A., Porzio G., Marchetti P., Varrassi G.	Use of strong opioids in advanced cancer pain: A randomized trial	2004	Journal of Pain and Symptom Management	15120769
66	122	Llobera J., Esteva M., Rifà J., Benito E., Terrasa J., Rojas C., Pons O., Catalán G., Avellà A.	Terminal cancerduration and prediction of survival time	2000	European Journal of Cancer	11044639
66	122	Greisinger A.J., Lorimor R.J., Aday L.A., Winn R.J., Baile W.F.	Terminally ill cancer patients: Their most important concerns	1997	Cancer Practice	9171550
69	120	Grbich C., Parker D., Maddocks I.	The emotions and coping strategies of caregivers of family members with a terminal cancer	2001	Journal of Palliative Care	11324182
69	120	Booth S., Kelly M.J., Cox N.P., Adams L., Guz A.	Does oxygen help dyspnea in patients with cancer?	1996	American Journal of Respiratory and Critical Care Medicine	8630595
71	119	Ellershaw J.E., Peat S.J., Boys L.C.	Assessing the effectiveness of a hospital palliative care team	1995	Palliative Medicine	7541684
72	118	Mercadante S., Casuccio A., Fulfaro F.	The course of symptom frequency and intensity in advanced cancer patients followed at home	2000	Journal of Pain and Symptom Management	10989248
72	118	Doyle, C; Crump, M; Pintilie, M; Oza, AM	Does palliative chemotherapy palliate? Evaluation of expectations, outcomes, and costs in women receiving chemotherapy for advanced ovarian cancer	2001	Journal of Clinical Oncology	11230467
74	117	Chiu T.-Y., Hu W.-Y., Lue B.-H., Cheng S.-Y., Chen C.-Y.	Sedation for refractory symptoms of terminal cancer patients in Taiwan	2001	Journal of Pain and Symptom Management	11397604
75	116	Fainsinger R.L., Nekolaichuk C.L., Lawlor P.G., Neumann C.M., Hanson J., Vigano A.	A multicenter study of the revised Edmonton Staging System for classifying cancer pain in advanced cancer patients	2005	Journal of Pain and Symptom Management	15781173
75	116	Burge F., Lawson B., Johnston G.	Trends in the place of death of cancer patients, 1992-1997	2003	CMAJ	12566330
77	113	Emanuel E.J., Fairclough D., Clarridge B.C., Blum D., Bruera E., Penley W.C., Schnipper L.E., Mayer R.J.	Attitudes and practices of U.S. oncologists regarding euthanasia and physician-assisted suicide	2000	Annals of Internal Medicine	11015165
77	113	Sykes N.P.	The relationship between opioid use and laxative use in terminally ill cancer patients	1998	Palliative Medicine	9924600
79	112	True G., Phipps E.J., Braitman L.E., Harralson T., Harris D., Tester W.	Treatment preferences and advance care planning at end of life: The role of ethnicity and spiritual coping in cancer patients	2005	Annals of Behavioral Medicine	16173914
79	112	Axelsson B., Sjödén P.-O.	Quality of life of cancer patients and their spouses in palliative home care	1998	Palliative Medicine	9616457
79	112	Vanderwerker, LC; Laff, RE; Kadan-Lottick, NS; McColl, S; Prigerson, HG	Psychiatric disorders and mental health service use among caregivers of advanced cancer patients	2005	Journal of Clinical Oncology	16129849
82	111	Cherny N.I., Catane R.	Attitudes of Medical Oncologists Toward Palliative Care for Patients with Advanced and Incurable Cancer: Report on a Survey by the European Society of Medical Oncology Taskforce on Palliative and Supportive Care	2003	Cancer	14635087
83	110	Collins J.J., Grier H.E., Kinney H.C., Berde C.B.	Control of severe pain in children with terminal malignancy	1995	The Journal of Pediatrics	7535354
84	107	Cantwell P., Turco S., Brenneis C., Hanson J., Neumann C.M., Bruera E.	Predictors of home death in palliative care cancer patients	2000	Journal of Palliative Care	10802960
85	106	Lloyd-Williams M., Friedman T., Rudd N.	An analysis of the validity of the Hospital Anxiety and Depression scale as a screening tool in patients with advanced metastatic cancer	2001	Journal of Pain and Symptom Management	11738161
86	105	Bruera E., Russell N., Sweeney C., Fisch M., Palmer J.L.	Place of death and its predictors for local patients registered at a comprehensive cancer center	2002	Journal of Clinical Oncology	11956274
87	104	Morita T., Akechi T., Ikenaga M., Kizawa Y., Kohara H., Mukaiyama T., Nakaho T., Nakashima N., Shima Y., Matsubara T., Fujimori M., Uchitomi Y.	Communication about the ending of anticancer treatment and transition to palliative care	2004	Annals of Oncology	15367417
87	104	Mazzocato C., Buclin T., Rapin C.-H.	The effects of morphine on dyspnea and ventilatory function in elderly patients with advanced cancer: A randomized double-blind controlled trial	1999	Annals of Oncology	10643545
89	103	Sarhill N., Walsh D., Nelson K.A., Homsi J., Legrand S., Davis M.P.	Methylphenidate for fatigue in advanced cancer: A prospective open-label pilot study	2001	American Journal of Hospice and Palliative Medicine	11406895
89	103	Bruera E., Neumann C.M., Pituskin E., Calder K., Ball G., Hanson J.	Thalidomide in patients with cachexia due to terminal cancer: Preliminary report	1999	Annals of Oncology	10470435
91	100	Goldstein N.E., Concato J., Fried T.R., Kasl S.V., Johnson-Hurzeler R., Bradley E.H.	Factors associated with caregiver burden among caregivers of terminally ill patients with cancer	2004	Journal of Palliative Care	15132075
91	100	Carter P.A., Chang B.L.	Sleep and depression in cancer caregivers	2000	Cancer Nursing	11128119
93	99	Porock D., Kristjanson L.J., Tinnelly K., Duke T., Blight J.	An exercise intervention for advanced cancer patients experiencing fatigue: A pilot study	2000	Journal of Palliative Care	11019505
94	98	Bruera E., Sala R., Rico M.A., Moyano J., Centeno C., Willey J., Palmer J.L.	Effects of parenteral hydration in terminally ill cancer patients: A preliminary study	2005	Journal of Clinical Oncology	15800328
94	98	Sharpe L., Butow P., Smith C., McConnell D., Clarke S.	The relationship between available support, unmet needs and caregiver burden in patients with advanced cancer and their carers	2005	Psycho-Oncology	15386783
94	98	McMillan S.C., Small B.J.	Symptom distress and quality of life in patients with cancer newly admitted to hospice home care	2002	Oncology Nursing Forum	12432413
94	98	Gagnon P., Allard P., Mâsse B., Deserres M.	Delirium in terminal cancer: A prospective study using daily screening, early diagnosis, and continuous monitoring	2000	Journal of Pain and Symptom Management	10908822
94	98	Emanuel E.J., Daniels E.R., Fairclough D.L., Clarridge B.R.	The practice of euthanasia and physician-assisted suicide in the United States: Adherence to proposed safeguards and effects on physicians	1998	Journal of the American Medical Association	9707132
94	98	Brunelli C., Costantini M., Digiulio P., Gallucci M., Fusco F., Miccinesi G., Paci E., Peruselli C., Morino P., Piazza M., Tamburini M., Toscani F.	Quality-of-life evaluation: When do terminal cancer patients and health- care providers agree?	1998	Journal of Pain and Symptom Management	9564116
100	97	McCarthy E.P., Burns R.B., Ngo-Metzger Q., Davis R.B., Phillips R.S.	Hospice Use among Medicare Managed Care and Fee-for-Service Patients Dying with Cancer	2003	Journal of the American Medical Association	12734135
