# Supplementary material for: Characteristics and impact of the most-cited palliative oncology studies from 1995 to 2016
Source: BMC Cancer. 2018 Dec 22;18:1281. doi: 10.1186/s12885-018-5150-7 (PMC6303876; doi:10.1186/s12885-018-5150-7)
Supplement: Supplementary file 2 — Table S2. Top 100 most-cited palliative oncology studies in 2006-2016. (XLSX 23 kb) [file 12885_2018_5150_MOESM2_ESM.xlsx]

## Sheet: Sheet1
Table S2. Top 100 most-cited palliative oncology studies in 2006-2016
Rank	Citations	Authors	Title	Year	Journal	PubMed ID
1	2453	Temel J.S., Greer J.A., Muzikansky A., Gallagher E.R., Admane S., Jackson V.A., Dahlin C.M., Blinderman C.D., Jacobsen J., Pirl W.F., Billings J.A., Lynch T.J.	Early palliative care for patients with metastatic non-small-cell lung cancer	2010	New England Journal of Medicine	20818875
2	946	Wright A.A., Zhang B., Ray A., Mack J.W., Trice E., Balboni T., Mitchell S.L., Jackson V.A., Block S.D., Maciejewski P.K., Prigerson H.G.	Associations between end-of-life discussions, patient mental health, medical care near death, and caregiver bereavement adjustment	2008	JAMA - Journal of the American Medical Association	18840840
3	387	Balboni T.A., Vanderwerker L.C., Block S.D., Paulk M.E., Lathan C.S., Peteet J.R., Prigerson H.G.	Religiousness and spiritual support among advanced cancer patients and associations with end-of-life treatment preferences and quality of life	2007	Journal of Clinical Oncology	17290065
4	382	Zhang B., Wright A.A., Huskamp H.A., Nilsson M.E., Maciejewski M.L., Earle C.C., Block S.D., Maciejewski P.K., Prigerson H.G.	Health care costs in the last week of life associations with End-of-life conversations	2009	Archives of Internal Medicine	19273778
5	380	Thomas J., Karver S., Cooney G.A., Chamberlain B.H., Watt C.K., Slatkin N.E., Stambler N., Kremer A.B., Israel R.J.	Methylnaltrexone for opioid-induced constipation in advanced illness	2008	New England Journal of Medicine	18509120
6	362	Teno J.M., Gozalo P.L., Bynum J.P.W., Leland N.E., Miller S.C., Morden N.E., Scupp T., Goodman D.C., Mor V.	Change in end-of-life care for medicare beneficiaries: Site of death, place of care, and health care transitions in 2000, 2005, and 2009	2013	JAMA - Journal of the American Medical Association	23385273
7	330	Earle, CC; Landrum, MB; Souza, JM; Neville, BA; Weeks, JC; Ayanian, JZ	Aggressiveness of cancer care near the end of life: Is it a quality-of-care issue?	2008	Journal of Clinical Oncology	18688053
8	301	Heyland D.K., Dodek P., Rocker G., Groll D., Gafni A., Pichora D., Shortt S., Tranmer J., Lazar N., Kutsogiannis J., Lam M.	What matters most in end-of-life care: Perceptions of seriously ill patients and their family members	2006	CMAJ	16505458
9	285	Van Der Heide A., Onwuteaka-Philipsen B.D., Rurup M.L., Buiting H.M., Van Delden J.J.M., Hanssen-de Wolf J.E., Janssen A.G.J.M., Pasman H.R.W., Rietjens J.A.C., Prins C.J.M., Deerenberg I.M., Gevers J.K.M., Van Der Maas P.J., Van Der Wal G.	End-of-life practices in the Netherlands under the Euthanasia Act	2007	New England Journal of Medicine	17494928
10	262	Wright A.A., Keating N.L., Balboni T.A., Matulonis U.A., Block S.D., Prigerson H.G.	Place of death: Correlations with quality of life of patients with cancer and predictors of bereaved caregivers' mental health	2010	Journal of Clinical Oncology	20837950
11	247	Connor S.R., Pyenson B., Fitch K., Spence C., Iwasaki K.	Comparing Hospice and Nonhospice Patient Survival Among Patients Who Die Within a Three-Year Window	2007	Journal of Pain and Symptom Management	17349493
12	233	Mack J.W., Weeks J.C., Wright A.A., Block S.D., Prigerson H.G.	End-of-life discussions, goal attainment, and distress at the end of life: Predictors and outcomes of receipt of care consistent with preferences	2010	Journal of Clinical Oncology	20124172
13	228	Temel J.S., Greer J.A., Admane S., Gallagher E.R., Jackson V.A., Lynch T.J., Lennes I.T., Dahlin C.M., Pirl W.F.	Longitudinal perceptions of prognosis and goals of therapy in patients with metastatic non-small-cell lung cancer: Results of a randomized study of early palliative care	2011	Journal of Clinical Oncology	21555700
14	226	Braun M., Mikulincer M., Rydall A., Walsh A., Rodin G.	Hidden morbidity in cancer: Spouse caregivers	2007	Journal of Clinical Oncology	17947732
15	219	Hui D., Elsayem A., De La Cruz M., Berger A., Zhukovsky D.S., Palla S., Evans A., Fadul N., Palmer J.L., Bruera E.	Availability and integration of palliative care at US cancer centers	2010	JAMA - Journal of the American Medical Association	20233823
16	213	Phelps A.C., Maciejewski P.K., Nilsson M., Balboni T.A., Wright A.A., Paulk M.E., Trice E., Schrag D., Peteet J.R., Block S.D., Prigerson H.G.	Religious coping and use of intensive life-prolonging care near death in patients with advanced cancer	2009	JAMA - Journal of the American Medical Association	19293414
17	208	Breitbart W., Rosenfeld B., Gibson C., Pessin H., Poppito S., Nelson C., Tomarken A., Timm A.K., Berg A., Jacobson C., Sorger B., Abbey J., Olden M.	Meaning-centered group psychotherapy for patients with advanced cancer: A pilot randomized controlled trial	2010	Psycho-Oncology	19274623
18	193	Greer J.A., Pirl W.F., Jackson V.A., Muzikansky A., Lennes I.T., Heist R.S., Gallagher E.R., Temel J.S.	Effect of early palliative care on chemotherapy use and end-of-life care in patients with metastatic non-small-cell lung cancer	2012	Journal of Clinical Oncology	22203758
19	167	McMillan S.C., Small B.J., Weitzner M., Schonwetter R., Tittle M., Moody L., Haley W.E.	Impact of coping skills intervention with family caregivers of hospice patients with cancer: A randomized clinical trial	2006	Cancer	16329131
20	166	Clayton J.M., Butow P.N., Tattersall M.H.N., Devine R.J., Simpson J.M., Aggarwal G., Clark K.J., Currow D.C., Elliott L.M., Lacey J., Lee P.G., Noel M.A.	Randomized controlled trial of a prompt list to help advanced cancer patients and their caregivers to ask questions about prognosis and end-of-life care	2007	Journal of Clinical Oncology	17308275
21	159	Ho T.H., Barbera L., Saskin R., Lu H., Neville B.A., Earle C.C.	Trends in the aggressiveness of end-of-life cancer care in the universal health care system of Ontario, Canada	2011	Journal of Clinical Oncology	21402603
22	155	Balboni T.A., Paulk M.E., Balboni M.J., Phelps A.C., Loggers E.T., Wright A.A., Block S.D., Lewis E.F., Peteet J.R., Prigerson H.G.	Provision of spiritual care to patients with advanced cancer: Associations with medical care and quality of life near death	2010	Journal of Clinical Oncology	20008625
23	143	Bakitas, MA; Tosteson, TD; Li, ZG; Lyons, KD; Hull, JG; Li, ZZ; Dionne-Odom, JN; Frost, J; Dragnev, KH; Hegel, MT; Azuero, A; Ahles, TA	Early Versus Delayed Initiation of Concurrent Palliative Oncology Care: Patient Outcomes in the ENABLE III Randomized Controlled Trial	2015	Journal of Clinical Oncology	25800768
24	125	Miccinesi G., Rietjens J.A.C., Deliens L., Paci E., Bosshard G., Nilstun T., Norup M., Van Der Wal G.	Continuous deep sedation: Physicians' experiences in six European countries	2006	Journal of Pain and Symptom Management	16488345
25	124	Mack J.W., Cronin A., Taback N., Huskamp H.A., Keating N.L., Malin J.L., Earle C.C., Weeks J.C.	End-of-life care discussions among patients with advanced cancer: A cohort study	2012	Annals of Internal Medicine	22312140
25	124	Barbera L., Taylor C., Dudgeon D.	Why do patients with cancer visit the emergency department near the end of life?	2010	CMAJ	20231340
25	124	Beccaro, M; Costantini, M; Rossi, PG; Miccinesi, G; Grimaldi, M; Bruzzi, P	Actual and preferred place of death of cancer patients. Results from the Italian survey of the dying of cancer (ISDOC)	2006	Journal of Epidemiology and Community Health	16614331
28	123	Barbera L., Paszat L., Chartier C.	Indicators of poor quality end-of-life cancer care in Ontario	2006	Journal of Palliative Care	16689410
29	119	Bee P.E., Barnes P., Luker K.A.	A systematic review of informal caregivers' needs in providing home-based end-of-life care to people with cancer	2009	Journal of Clinical Nursing	18624779
30	117	Cherny N.I., Baselga J., de Conno F., Radbruch L.	Formulary availability and regulatory barriers to accessibility of opioids for cancer pain in Europe: A report from the ESMO/EAPC opioid policy initiative	2010	Annals of Oncology	20176694
31	115	Morden N.E., Chang C.-H., Jacobson J.O., Berke E.M., Bynum J.P., Murray K.M., Goodman D.C.	The care span: End-of-life care for medicare beneficiaries with cancer is highly intensive overall and varies widely	2012	Health Affairs	22492896
31	115	Cohen J., Houttekier D., Onwuteaka-Philipsen B., Miccinesi G., Addington-Hall J., Kaasa S., Bilsen J., Deliens L.	Which patients with cancer die at home? A study of six European countries using death certificate data	2010	Journal of Clinical Oncology	20351336
33	113	Kutner J.S., Smith M.C., Corbin L., Hemphill L., Benton K., Mellis B.K., Beaty B., Felton S., Yamashita T.E., Bryant L.L., Fairclough D.L.	Massage therapy versus simple touch to improve pain and mood in patients with advanced cancer: A randomized trial	2008	Annals of Internal Medicine	18794556
34	111	Wolfe J., Hammel J.F., Edwards K.E., Duncan J., Comeau M., Breyer J., Aldridge S.A., Grier H.E., Berde C., Dussel V., Weeks J.C.	Easing of suffering in children with cancer at the end of life: Is care changing?	2008	Journal of Clinical Oncology	18375901
35	109	Miyashita M., Sanjo M., Morita T., Hirai K., Uchitomi Y.	Good death in cancer care: A nationwide quantitative study	2007	Annals of Oncology	17355953
36	107	Morden, NE; Chang, CH; Jacobson, JO; Berke, EM; Bynum, JPW; Murray, KM; Goodman, DC	End-Of-Life Care For Medicare Beneficiaries With Cancer Is Highly Intensive Overall And Varies Widely	2012	Health Affairs	22492896
37	106	Bilimoria K.Y., Bentrem D.J., Stewart A.K., Winchester D.P., Ko C.Y.	Comparison of Commission on Cancer-approved and -nonapproved hospitals in the United states: Implications for studies that use the National Cancer Data Base	2009	Journal of Clinical Oncology	19636004
38	105	Breitbart W., Poppito S., Rosenfeld B., Vickers A.J., Li Y., Abbey J., Olden M., Pessin H., Lichtenthal W., Sjoberg D., Cassileth B.R.	Pilot randomized controlled trial of individual meaning-centered psychotherapy for patients with advanced cancer	2012	Journal of Clinical Oncology	22370330
39	103	Higginson I.J., Costantini M.	Dying with cancer, living well with advanced cancer	2008	European Journal of Cancer	18342501
40	100	Osta B.E., Palmer J.L., Paraskevopoulos T., Pei B.-L., Roberts L.E., Poulter V.A., Chacko R., Bruera E.	Interval between first palliative care consult and death in patients diagnosed with advanced cancer at a comprehensive cancer center	2008	Journal of Palliative Medicine	18370893
41	98	El-Jawahri A., Podgurski L.M., Eichler A.F., Plotkin S.R., Temel J.S., Mitchell S.L., Chang Y., Barry M.J., Volandes A.E.	Use of video to facilitate end-of-life discussions with patients with cancer: A randomized controlled trial	2010	Journal of Clinical Oncology	19949010
41	98	Smith A.K., McCarthy E.P., Paulk E., Balboni T.A., Maciejewski P.K., Block S.D., Prigerson H.G.	Racial and ethnic differences in advance care planning among patients with cancer: Impact of terminal illness acknowledgment, religiousness, and treatment preferences	2008	Journal of Clinical Oncology	18757326
43	97	Jalmsell L., Kreicbergs U., Onelöv E., Steineck G., Henter J.-I.	Symptoms affecting children with malignancies during the last month of life: A nationwide follow-up	2006	Pediatrics	16585329
44	96	Kutner, JS; Smith, MC; Corbin, L; Hemphill, L; Benton, K; Mellis, BK; Beaty, B; Felton, S; Yamashita, TE; Bryant, LL; Fairclough, DL	Massage therapy versus simple touch to improve pain and mood in patients with advanced cancer	2008	Annals of Internal Medicine	18794556
45	95	Moss A.H., Lunney J.R., Culp S., Auber M., Kurian S., Rogers J., Dower J., Abraham J.	Prognostic significance of the "surprise" question in cancer patients	2010	Journal of Palliative Medicine	20636154
45	95	Wilkinson S.M., Love S.B., Westcombe A.M., Gambles M.A., Burgess C.C., Cargill A., Young T., Maher E.J., Ramirez A.J.	Effectiveness of aromatherapy massage in the management of anxiety and depression in patients with cancer: A multicenter randomized controlled trial	2007	Journal of Clinical Oncology	17290062
45	95	Barbera, L; Seow, H; Howell, D; Sutradhar, R; Earle, C; Liu, Y; Stitt, A; Husain, A; Sussman, J; Dudgeon, D	Symptom Burden and Performance Status in a Population-Based Cohort of Ambulatory Cancer Patients	2010	Cancer	21136579
48	94	Locke, DEC; Decker, PA; Sloan, JA; Brown, PD; Malec, JF; Clark, MM; Rummans, TA; Ballman, KV; Schaefer, PL; Buckner, JC	Validation of single-item linear analog scale assessment of quality of life in neuro-oncology patients	2007	Journal of Pain and Symptom Management	17703910
49	93	Cherny, NI; Baselga, J; de Conno, F; Radbruch, L	Formulary availability and regulatory barriers to accessibility of opioids for cancer pain in Europe: a report from the ESMO/EAPC Opioid Policy Initiative	2010	Annals of Oncology	20176694
50	92	Agrawal M., Grady C., Fairclough D.L., Meropol N.J., Maynard K., Emanuel E.J.	Patients' decision-making process regarding participation in phase I oncology research	2006	Journal of Clinical Oncology	16983117
51	89	Yoong J., Park E.R., Greer J.A., Jackson V.A., Gallagher E.R., Pirl W.F., Back A.L., Temel J.S.	Early palliative care in advanced lung cancer: A qualitative study	2013	JAMA Internal Medicine	23358690
52	87	Theunissen J.M.J., Hoogerbrugge P.M., Van Achterberg T., Prins J.B., Vernooij-Dassen M.J.F.J., Van Den Ende C.H.M.	Symptoms in the palliative phase of children with cancer	2007	Pediatric Blood and Cancer	16972239
53	86	Smith A.K., Earle C.C., Mccarthy E.P.	Racial and ethnic differences in end-of-life care in fee-for-service medicare beneficiaries with advanced cancer	2009	Journal of the American Geriatrics Society	19054185
54	85	Balboni T., Balboni M., Paulk M.E., Phelps A., Wright A., Peteet J., Block S., Lathan C., Vanderweele T., Prigerson H.	Support of cancer patients' spiritual needs and associations with medical care costs at the end of life	2011	Cancer	21563177
55	84	McCoubrie R.C., Davies A.N.	Is there a correlation between spirituality and anxiety and depression in patients with advanced cancer?	2006	Supportive Care in Cancer	16283208
56	82	Wright A.A., Zhang B., Keating N.L., Weeks J.C., Prigerson H.G.	Associations between palliative chemotherapy and adult cancer patients' end of life care and place of death: Prospective cohort study	2014	BMJ (Online)	24594868
57	80	Jackson V.A., Mack J., Matsuyama R., Lakoma M.D., Sullivan A.M., Arnold R.M., Weeks J.C., Block S.D.	A qualitative study of oncologists' approaches to end-of-life care	2008	Journal of Palliative Medicine	18715182
57	80	Zeppetella G.	Opioids for Cancer Breakthrough Pain: A Pilot Study Reporting Patient Assessment of Time to Meaningful Pain Relief	2008	Journal of Pain and Symptom Management	18258412
59	79	Hirai K., Miyashita M., Morita T., Sanjo M., Uchitomi Y.	Good death in Japanese cancer care: A qualitative study	2006	Journal of Pain and Symptom Management	16488347
60	78	Nava S., Ferrer M., Esquinas A., Scala R., Groff P., Cosentini R., Guido D., Lin C.-H., Cuomo A.M., Grassi M.	Palliative use of non-invasive ventilation in end-of-life patients with solid tumours: A randomised feasibility trial	2013	The Lancet Oncology	23406914
60	78	Dow L.A., Matsuyama R.K., Ramakrishnan V., Kuhn L., Lamont E.B., Lyckholm L., Smith T.J.	Paradoxes in advance care planning: The Complex relationship of oncology patients, their physicians, and advance medical directives	2010	Journal of Clinical Oncology	19933909
60	78	Loggers E.T., Maciejewski P.K., Paulk E., DeSanto-Madeya S., Nilsson M., Viswanath K., Wright A.A., Balboni T.A., Temel J., Stieglitz H., Block S., Prigerson H.G.	Racial differences in predictors of intensive end-of-life care in patients with advanced cancer	2009	Journal of Clinical Oncology	19805675
60	78	Hechler T., Blankenburg M., Friedrichsdorf S.J., Garske D., Hübner B., Menke A., Wamsler C., Wolfe J., Zernikow B.	Parents' perspective on symptoms, quality of life, characteristics of death and end-of-life decisions for children dying from cancer	2008	Klinische Padiatrie	18478489
60	78	Obermeyer, Z; Makar, M; Abujaber, S; Dominici, F; Block, S; Cutler, DM	Association Between the Medicare Hospice Benefit and Health Care Utilization and Costs for Patients With Poor-Prognosis Cancer	2014	JAMA - Journal of the American Medical Association	25387186
65	77	Huskamp H.A., Keating N.L., Malin J.L., Zaslavsky A.M., Weeks J.C., Earle C.C., Teno J.M., Virnig B.A., Kahn K.L., He Y., Ayanian J.Z.	Discussions with physicians about hospice among patients with metastatic lung cancer	2009	Archives of Internal Medicine	19468089
66	76	Reid C.M., Gooberman-Hill R., Hanks G.W.	Opioid analgesics for cancer pain: Symptom control for the living or comfort for the dying? A qualitative study to investigate the factors influencing the decision to accept morphine for pain caused by cancer	2008	Annals of Oncology	18073222
67	75	Hinds P.S., Oakes L.L., Hicks J., Powell B., Srivastava D.K., Spunt S.L., Harper J., Baker J.N., West N.K., Furman W.L.	"Trying to be a good parent" as defined by interviews with parents who made phase I, terminal care, and resuscitation decisions for their children	2009	Journal of Clinical Oncology	19805693
68	73	Pace A., Lorenzo C.D., Guariglia L., Jandolo B., Carapella C.M., Pompili A.	End of life issues in brain tumor patients	2009	Journal of Neuro-Oncology	18704267
68	73	Lange M., Thom B., Kline N.E.	Assessing nurses' attitudes toward death and caring for dying patients in a comprehensive cancer center	2008	Oncology Nursing Forum	18980927
70	72	Gwilliam B., Keeley V., Todd C., Gittins M., Roberts C., Kelly L., Barclay S., Stone P.C.	Development of prognosis in palliative care study (PiPS) predictor models to improve prognostication in advanced cancer: Prospective cohort study	2011	BMJ (Online)	21868477
70	72	Portenoy, RK; Bennett, DS; Rauck, R; Simon, S; Taylor, D; Brennan, M; Shoemaker, S	Prevalence and characteristics of breakthrough pain in opioid-treated patients with chronic noncancer pain	2006	Journal of Pain	16885015
72	71	Sharma G., Freeman J., Zhang D., Goodwin J.S.	Trends in end-of-life ICU use among older adults with advanced lung cancer	2008	Chest	17989164
72	71	Asai M., Morita T., Akechi T., Sugawara Y., Fujimori M., Akizuki N., Nakano T., Uchitomi Y.	Burnout and psychiatric morbility among physicians engaged in end-to-life care for cancer patients: A cross-sectional nationwide survey in Japan	2007	Psycho-Oncology	16929464
72	71	Kendall M., Boyd K., Campbell C., Cormie P., Fife S., Thomas K., Weller D., Murray S.A.	How do people with cancer wish to be cared for in primary care? Serial discussion groups of patients and carers	2006	Family Practice	16837479
75	70	Hui D., Kim S.H., Roquemore J., Dev R., Chisholm G., Bruera E.	Impact of timing and setting of palliative care referral on quality of end-of-life care in cancer patients	2014	Cancer	24967463
76	69	Bruera E., Hui D., Dalal S., Torres-Vigil I., Trumble J., Roosth J., Krauter S., Strickland C., Unger K., Palmer J.L., Allo J., Frisbee-Hume S., Tarleton K.	Parenteral hydration in patients with advanced cancer: A multicenter, double-blind, placebo-controlled randomized trial	2013	Journal of Clinical Oncology	23169523
76	69	Davies, A; Zeppetella, G; Andersen, S; Damkier, A; Vejlgaard, T; Nauck, F; Radbruch, L; Sjolund, KF; Stenberg, M; Buchanan, A	Multi-centre European study of breakthrough cancer pain: Pain characteristics and patient perceptions of current and potential management strategies	2011	European Journal of Pain	21251860
76	69	Huskamp, HA; Keating, NL; Malin, JL; Zaslavsky, AM; Weeks, JC; Earle, CC; Teno, JM; Virnig, BA; Kahn, KL; He, YL; Ayanian, JZ	Discussions With Physicians About Hospice Among Patients With Metastatic Lung Cancer	2009	Archives of Internal Medicine	19468089
79	67	Yennurajalingam S., Urbauer D.L., Casper K.L.B., Reyes-Gibby C.C., Chacko R., Poulter V., Bruera E.	Impact of a palliative care consultation team on cancer-related symptoms in advanced cancer patients referred to an outpatient supportive care clinic	2011	Journal of Pain and Symptom Management	20739141
79	67	Johnson C.E., Girgis A., Paul C.L., Currow D.C.	Cancer specialists' palliative care referral practices and perceptions: Results of a national survey	2008	Palliative Medicine	18216077
81	66	Fang C.-K., Chen H.-W., Liu S.-I., Lin C.-J., Tsai L.-Y., Lai Y.-L.	Prevalence, detection and treatment of delirium in terminal cancer inpatients: A prospective survey	2008	Japanese Journal of Clinical Oncology	18238881
82	65	Balboni T.A., Balboni M., Enzinger A.C., Gallivan K., Paulk M.E., Wright A., Steinhauser K., VanderWeele T.J., Prigerson H.G.	Provision of spiritual support to patients with advanced cancer by religious communities and associations with medical care at the end of life	2013	JAMA Internal Medicine	23649656
82	65	Cheville A.L., Kollasch J., Vandenberg J., Shen T., Grothey A., Gamble G., Basford J.R.	A home-based exercise program to improve function, fatigue, and sleep quality in patients with stage iv lung and colorectal cancer: A randomized controlled trial	2013	Journal of Pain and Symptom Management	23017624
82	65	Johnston D.L., Nagel K., Friedman D.L., Meza J.L., Hurwitz C.A., Friebert S.	Availability and use of palliative care and end-of-life services for pediatric oncology patients	2008	Journal of Clinical Oncology	18824711
82	65	Pritchard M., Burghen E., Srivastava D.K., Okuma J., Anderson L., Powell B., Furman W.L., Hinds P.S.	Cancer-related symptoms most concerning to parents during the last week and last day of their child's life	2008	Pediatrics	18450873
86	64	Teunissen S.C.C.M., de Graeff A., Voest E.E., de Haes J.C.J.M.	Are anxiety and depressed mood related to physical symptom burden? A study in hospitalized advanced cancer patients	2007	Palliative Medicine	17656411
87	63	Chow, E; van der Linden, YM; Roos, D; Hartsell, WF; Hoskin, P; Wu, JSY; Brundage, MD; Nabid, A; Tissing-Tan, CJA; Oei, B; Babington, S; Demas, WF; Wilson, CF; Meyer, RM; Chen, BSE; Wong, RKS	Single versus multiple fractions of repeat radiation for painful bone metastases: a randomised, controlled, non-inferiority trial	2014	Lancet Oncology	24369114
88	62	Chastek B., Harley C., Kallich J., Newcomer L., Paoli C.J., Teitelbaum A.H.	Health care costs for patients with cancer at the end of life	2012	Journal of Oncology Practice	23598848
88	62	Murray S.A., Kendall M., Boyd K., Grant L., Highet G., Sheikh A.	Archetypal trajectories of social, psychological, and spiritual wellbeing and distress in family care givers of patients with lung cancer: Secondary analysis of serial qualitative interviews	2010	BMJ (Online)	20538635
88	62	Moorey S., Cort E., Kapari M., Monroe B., Hansford P., Mannix K., Henderson M., Fisher L., Hotopf M.	A cluster randomized controlled trial of cognitive behaviour therapy for common mental disorders in patients with advanced cancer	2009	Psychological Medicine	18761755
88	62	Keam B., Oh D.-Y., Lee S.-H., Kim D.-W., Kim M.R., Im S.-A., Kim T.-Y., Bang Y.-J., Heo D.S.	Aggressiveness of cancer-care near the end-of-life in Korea	2008	Japanese Journal of Clinical Oncology	18411260
92	61	Sizoo E.M., Braam L., Postma T.J., Pasman H.R.W., Heimans J.J., Klein M., Reijneveld J.C., Taphoorn M.J.B.	Symptoms and problems in the end-of-life phase of high-grade glioma patients	2010	Neuro-Oncology	20511193
93	60	Näppä U., Lindqvist O., Rasmussen B.H., Axelsson B.	Palliative chemotherapy during the last month of life	2011	Annals of Oncology	21402621
93	60	Alonso-Babarro A., Bruera E., Varela-Cerdeira M., Boya-Cristia M.J., Madero R., Torres-Vigil I., De Castro J., González-Barón M.	Can this patient be discharged home? Factors associated with at-home death among patients with cancer	2011	Journal of Clinical Oncology	21343566
93	60	Rainbird K., Perkins J., Sanson-Fisher R., Rolfe I., Anseline P.	The needs of patients with advanced, incurable cancer	2009	British Journal of Cancer	19654579
93	60	Braga S., Miranda A., Fonseca R., Passos-Coelho J.L., Fernandes A., Costa J.D., Moreira A.	The aggressiveness of cancer care in the last three months of life: A retrospective single centre analysis	2007	Psycho-Oncology	17245696
97	59	Reinke L.F., Engelberg R.A., Shannon S.E., Wenrich M.D., Vig E.K., Back A.L., Curtis J.R.	Transitions regarding palliative and end-of-life care in severe chronic obstructive pulmonary disease or advanced cancer: Themes identified by patients, families, and clinicians	2008	Journal of Palliative Medicine	18454613
97	59	Ray A., Block S.D., Friedlander R.J., Zhang B., Maciejewski P.K., Prigerson H.G.	Peaceful awareness in patients with advanced cancer	2006	Journal of Palliative Medicine	17187544
97	59	Kim, Y; Kashy, DA; Spillers, RL; Evans, TV	Needs assessment of family caregivers of cancer survivors: three cohorts comparison	2010	Psycho-Oncology	19582798
100	58	Volandes A.E., Paasche-Orlow M.K., Mitchell S.L., El-Jawahri A., Davis A.D., Barry M.J., Hartshorn K.L., Jackson V.A., Gillick M.R., Walker-Corkery E.S., Chang Y., López L., Kemeny M., Bulone L., Mann E., Misra S., Peachey M., Abbo E.D., Eichler A.F., Epstein A.S., Noy A., Levin T.T., Temel J.S.	Randomized controlled trial of a video decision support tool for cardiopulmonary resuscitation decision making in advanced cancer	2013	Journal of Clinical Oncology	23233708
